# Supplementary material for: Marker-Assisted Recurrent Selection for Pyramiding Leaf Rust and Coffee Berry Disease Resistance Alleles in Coffea arabica L
Source: Genes (Basel). 2023 Jan 10;14(1):189. doi: 10.3390/genes14010189 (PMC9858729; doi:10.3390/genes14010189)
Supplement: Supplementary file 1 [file genes-14-00189-s001.zip]

Archive with 7 entries (7 files):
- Supplement Table S1.pdf
- Supplement Table S2.pdf
- Supplement Table S3.pdf
- Supplement Table S4.pdf
- Supplement Table S5.xlsx
- Supplement Table S6.pdf
- Supplement Table S7.pdf
