# Supplementary material for: Marker-Assisted Recurrent Selection for Pyramiding Leaf Rust and Coffee Berry Disease Resistance Alleles in Coffea arabica L
Source: Genes (Basel). 2023 Jan 10;14(1):189. doi: 10.3390/genes14010189 (PMC9858729; doi:10.3390/genes14010189)
Supplement: Supplementary file 1 [file genes-14-00189-s001.zip › Supplement Table S5.xlsx]

## Sheet: Hoja3
	Marker-Assisted Recurrent Selection Applied for Pyramiding Leaf Rust and Coffee Berry Disease Resistance Alleles in Coffea arabica L.
	Laura Maritza Saavedra Tobar1; Eveline Teixeira Caixeta1,2,*; Geleta Dugassa Barka3; Aluízio Borém4; Laércio Zambolim1; Moysés Nascimento5; Cosme Damião Cruz6, Antonio Carlos Baião de Oliveira2,7 Antonio Alves Pereira7
	1Instituto de Biotecnologia Aplicada à Agropecuária – Bioagro, Universidade Federal de Viçosa, Viçosa, Brazil 2Brazilian Agricultural Research Corporation (Embrapa), Embrapa Coffee, Brasília, Brazil 3Department of Applied Biology, School of Applied Natural Science, Adama Science and Technology University, Adama, Ethiopia 4Departamento de Agronomia, Universidade Federal de Viçosa, Viçosa, Brazil 5…
	Table S5. Mean Euclidean genetic distance matrix between 12 hybrid F1 populations using SSR markers.
			C1-1	C1-2	C2-1	C2-2	C2-3	C3-1	C4-1	C4-2	C4-3	C5-1	C5-2	C5-3	C6-3	C7-1	C7-2	C7-3	C8-1	C8-2	C8-3	C9-1	C9-2	C10-1	C10-2	C10-3	C11-1	C11-2	C11-3	C12-1	C12-2	C12-3	C1-4	C1-5	C2-5	C2-6	C3-5	C4-4	C4-5	C4-6	C5-4	C5-5	C6-4	C6-5	C6-6	C7-4	C7-5	C7-6	C8-4
			1	2	3	4	5	6	7	8	9	10	11	12	13	14	15	16	17	18	19	20	21	22	23	24	25	26	27	28	29	30	31	32	33	34	35	36	37	38	39	40	41	42	43	44	45	46	47
	C12-4	56	0.352941	0.411765	0.205882	0.205882	0.205882	0.5	0.352941	0.352941	0.352941	0.470588	0.676471	0.529412	0.485294	0.294118	0.294118	0.294118	0.338235	0.338235	0.367647	0.308824	0.220588	0.367647	0.25	0.25	0.279412	0.220588	0.220588	0.102941	0.0882353	0.0294118	0.382353	0.382353	0.205882	0.205882	0.514706	0.352941	0.352941	0.323529	0.5	0.529412	0.514706	0.544118	0.544118	0.294118	0.323529	0.294118	0.397059
	C12-3	30	0.323529	0.382353	0.176471	0.176471	0.176471	0.470588	0.323529	0.323529	0.323529	0.441176	0.647059	0.5	0.455882	0.264706	0.264706	0.264706	0.308824	0.308824	0.338235	0.279412	0.25	0.338235	0.279412	0.220588	0.308824	0.25	0.25	0.132353	0.117647	0	0.352941	0.352941	0.176471	0.176471	0.485294	0.323529	0.323529	0.294118	0.470588	0.5	0.485294	0.514706	0.514706	0.264706	0.294118	0.264706	0.367647
	C12-5	57	0.323529	0.382353	0.176471	0.176471	0.176471	0.470588	0.323529	0.323529	0.323529	0.441176	0.647059	0.5	0.455882	0.323529	0.323529	0.323529	0.308824	0.308824	0.338235	0.279412	0.25	0.338235	0.220588	0.220588	0.25	0.191176	0.191176	0.0735294	0.117647	0.0588235	0.352941	0.352941	0.176471	0.176471	0.485294	0.323529	0.323529	0.294118	0.470588	0.5	0.485294	0.514706	0.514706	0.323529	0.352941	0.323529	0.367647
	C12-6	58	0.323529	0.382353	0.176471	0.176471	0.176471	0.470588	0.323529	0.323529	0.323529	0.441176	0.647059	0.5	0.455882	0.264706	0.264706	0.264706	0.367647	0.367647	0.397059	0.279412	0.191176	0.397059	0.220588	0.220588	0.25	0.191176	0.191176	0.132353	0.117647	0.0588235	0.352941	0.352941	0.176471	0.176471	0.485294	0.323529	0.323529	0.294118	0.470588	0.5	0.485294	0.514706	0.514706	0.264706	0.323529	0.264706	0.426471
	C12-10	121	0.367647	0.426471	0.220588	0.220588	0.220588	0.514706	0.367647	0.367647	0.367647	0.485294	0.647059	0.544118	0.455882	0.367647	0.367647	0.367647	0.308824	0.308824	0.338235	0.323529	0.294118	0.338235	0.264706	0.264706	0.294118	0.235294	0.235294	0.117647	0.161765	0.102941	0.397059	0.397059	0.220588	0.220588	0.485294	0.367647	0.367647	0.338235	0.514706	0.544118	0.485294	0.514706	0.514706	0.367647	0.397059	0.367647	0.367647
	C9-8	81	0.294118	0.294118	0.382353	0.382353	0.382353	0.441176	0.470588	0.470588	0.470588	0.411765	0.617647	0.411765	0.485294	0.294118	0.294118	0.294118	0.338235	0.338235	0.367647	0.132353	0.161765	0.308824	0.191176	0.25	0.220588	0.220588	0.220588	0.279412	0.382353	0.323529	0.264706	0.264706	0.382353	0.382353	0.455882	0.470588	0.470588	0.5	0.441176	0.470588	0.455882	0.426471	0.426471	0.294118	0.323529	0.294118	0.397059
	C12-9	91	0.338235	0.397059	0.191176	0.191176	0.191176	0.485294	0.338235	0.338235	0.338235	0.455882	0.617647	0.514706	0.426471	0.338235	0.338235	0.338235	0.279412	0.279412	0.308824	0.294118	0.323529	0.308824	0.294118	0.235294	0.323529	0.264706	0.264706	0.147059	0.191176	0.0735294	0.367647	0.367647	0.191176	0.191176	0.455882	0.338235	0.338235	0.308824	0.485294	0.514706	0.455882	0.485294	0.485294	0.338235	0.367647	0.338235	0.338235
	C9-10	112	0.294118	0.294118	0.382353	0.382353	0.382353	0.441176	0.470588	0.470588	0.470588	0.411765	0.617647	0.411765	0.485294	0.294118	0.294118	0.294118	0.338235	0.338235	0.367647	0.191176	0.191176	0.308824	0.220588	0.25	0.25	0.25	0.25	0.308824	0.411765	0.323529	0.264706	0.264706	0.382353	0.382353	0.455882	0.470588	0.470588	0.5	0.441176	0.470588	0.455882	0.426471	0.426471	0.294118	0.323529	0.294118	0.397059
	C9-12	114	0.397059	0.397059	0.426471	0.426471	0.426471	0.485294	0.514706	0.514706	0.514706	0.455882	0.617647	0.514706	0.485294	0.338235	0.338235	0.338235	0.397059	0.397059	0.426471	0.176471	0.235294	0.367647	0.323529	0.294118	0.352941	0.294118	0.294118	0.352941	0.455882	0.367647	0.367647	0.367647	0.426471	0.426471	0.455882	0.514706	0.514706	0.544118	0.485294	0.514706	0.514706	0.485294	0.485294	0.338235	0.367647	0.338235	0.455882
	C9-4	49	0.323529	0.382353	0.352941	0.352941	0.352941	0.470588	0.5	0.5	0.5	0.441176	0.602941	0.5	0.470588	0.264706	0.264706	0.264706	0.323529	0.323529	0.352941	0.102941	0.0735294	0.352941	0.279412	0.279412	0.308824	0.25	0.25	0.308824	0.294118	0.323529	0.352941	0.352941	0.352941	0.352941	0.441176	0.5	0.5	0.470588	0.470588	0.5	0.5	0.470588	0.470588	0.264706	0.294118	0.264706	0.382353
	C12-2	29	0.264706	0.323529	0.117647	0.117647	0.117647	0.411765	0.264706	0.264706	0.264706	0.382353	0.588235	0.441176	0.441176	0.205882	0.205882	0.205882	0.294118	0.294118	0.323529	0.308824	0.220588	0.323529	0.25	0.25	0.279412	0.220588	0.220588	0.102941	0	0.117647	0.294118	0.294118	0.117647	0.117647	0.426471	0.264706	0.264706	0.235294	0.411765	0.441176	0.470588	0.5	0.5	0.205882	0.235294	0.205882	0.352941
	C9-7	80	0.308824	0.367647	0.338235	0.338235	0.338235	0.455882	0.485294	0.485294	0.485294	0.426471	0.588235	0.485294	0.455882	0.308824	0.308824	0.308824	0.308824	0.308824	0.338235	0.147059	0.117647	0.338235	0.264706	0.264706	0.294118	0.235294	0.235294	0.294118	0.338235	0.279412	0.338235	0.338235	0.338235	0.338235	0.426471	0.485294	0.485294	0.455882	0.455882	0.485294	0.485294	0.455882	0.455882	0.308824	0.338235	0.308824	0.367647
	C12-7	89	0.264706	0.323529	0.117647	0.117647	0.117647	0.411765	0.264706	0.264706	0.264706	0.382353	0.588235	0.441176	0.397059	0.264706	0.264706	0.264706	0.308824	0.308824	0.338235	0.220588	0.25	0.338235	0.220588	0.161765	0.25	0.191176	0.191176	0.132353	0.176471	0.0588235	0.294118	0.294118	0.117647	0.117647	0.426471	0.264706	0.264706	0.235294	0.411765	0.441176	0.426471	0.455882	0.455882	0.264706	0.323529	0.264706	0.367647
	C9-2	21	0.25	0.308824	0.279412	0.279412	0.279412	0.397059	0.426471	0.426471	0.426471	0.367647	0.573529	0.426471	0.441176	0.191176	0.191176	0.191176	0.294118	0.294118	0.323529	0.0882353	0	0.323529	0.205882	0.205882	0.235294	0.176471	0.176471	0.235294	0.220588	0.25	0.279412	0.279412	0.279412	0.279412	0.411765	0.426471	0.426471	0.397059	0.397059	0.426471	0.470588	0.441176	0.441176	0.191176	0.220588	0.191176	0.352941
	C12-1	28	0.308824	0.308824	0.161765	0.161765	0.161765	0.397059	0.25	0.25	0.25	0.367647	0.573529	0.426471	0.382353	0.25	0.25	0.25	0.294118	0.294118	0.323529	0.264706	0.235294	0.264706	0.147059	0.147059	0.176471	0.117647	0.117647	0	0.102941	0.132353	0.279412	0.279412	0.161765	0.161765	0.411765	0.25	0.25	0.279412	0.397059	0.426471	0.411765	0.441176	0.441176	0.25	0.279412	0.25	0.352941
	C9-11	113	0.338235	0.338235	0.367647	0.367647	0.367647	0.426471	0.455882	0.455882	0.455882	0.397059	0.558824	0.455882	0.426471	0.279412	0.279412	0.279412	0.338235	0.338235	0.367647	0.117647	0.205882	0.308824	0.294118	0.235294	0.323529	0.264706	0.264706	0.323529	0.426471	0.308824	0.308824	0.308824	0.367647	0.367647	0.397059	0.455882	0.455882	0.485294	0.426471	0.455882	0.455882	0.426471	0.426471	0.279412	0.308824	0.279412	0.397059
	C8-1	17	0.205882	0.264706	0.294118	0.294118	0.294118	0.411765	0.441176	0.441176	0.441176	0.382353	0.544118	0.382353	0.264706	0.205882	0.205882	0.205882	0	0	0.0294118	0.264706	0.294118	0.0294118	0.205882	0.205882	0.235294	0.235294	0.235294	0.294118	0.294118	0.308824	0.235294	0.235294	0.294118	0.294118	0.338235	0.441176	0.441176	0.411765	0.411765	0.441176	0.235294	0.205882	0.205882	0.205882	0.235294	0.205882	0.0588235
	C8-2	18	0.205882	0.264706	0.294118	0.294118	0.294118	0.411765	0.441176	0.441176	0.441176	0.382353	0.544118	0.382353	0.264706	0.205882	0.205882	0.205882	0	0	0.0294118	0.264706	0.294118	0.0294118	0.205882	0.205882	0.235294	0.235294	0.235294	0.294118	0.294118	0.308824	0.235294	0.235294	0.294118	0.294118	0.338235	0.441176	0.441176	0.411765	0.411765	0.441176	0.235294	0.205882	0.205882	0.205882	0.235294	0.205882	0.0588235
	C8-3	19	0.235294	0.294118	0.323529	0.323529	0.323529	0.382353	0.470588	0.470588	0.470588	0.411765	0.544118	0.411765	0.294118	0.235294	0.235294	0.235294	0.0294118	0.0294118	0	0.294118	0.323529	0.0588235	0.235294	0.235294	0.205882	0.264706	0.264706	0.323529	0.323529	0.338235	0.264706	0.264706	0.323529	0.323529	0.367647	0.470588	0.470588	0.441176	0.441176	0.470588	0.264706	0.235294	0.235294	0.235294	0.264706	0.235294	0.0882353
	C9-1	20	0.220588	0.279412	0.25	0.25	0.25	0.367647	0.397059	0.397059	0.397059	0.338235	0.544118	0.397059	0.411765	0.220588	0.220588	0.220588	0.264706	0.264706	0.294118	0	0.0882353	0.294118	0.235294	0.176471	0.264706	0.205882	0.205882	0.264706	0.308824	0.279412	0.25	0.25	0.25	0.25	0.382353	0.397059	0.397059	0.367647	0.367647	0.397059	0.441176	0.411765	0.411765	0.220588	0.25	0.220588	0.323529
	C9-6	51	0.220588	0.279412	0.25	0.25	0.25	0.367647	0.397059	0.397059	0.397059	0.338235	0.544118	0.397059	0.411765	0.220588	0.220588	0.220588	0.264706	0.264706	0.294118	0.0588235	0.0294118	0.294118	0.176471	0.176471	0.205882	0.147059	0.147059	0.205882	0.25	0.279412	0.25	0.25	0.25	0.25	0.382353	0.397059	0.397059	0.367647	0.367647	0.397059	0.441176	0.411765	0.411765	0.220588	0.25	0.220588	0.323529
	C8-7	77	0.205882	0.264706	0.294118	0.294118	0.294118	0.411765	0.441176	0.441176	0.441176	0.382353	0.544118	0.382353	0.264706	0.205882	0.205882	0.205882	0	0	0.0294118	0.264706	0.294118	0.0294118	0.205882	0.205882	0.235294	0.235294	0.235294	0.294118	0.294118	0.308824	0.235294	0.235294	0.294118	0.294118	0.338235	0.441176	0.441176	0.411765	0.411765	0.441176	0.235294	0.205882	0.205882	0.205882	0.235294	0.205882	0.0588235
	C8-8	78	0.205882	0.264706	0.294118	0.294118	0.294118	0.411765	0.441176	0.441176	0.441176	0.382353	0.544118	0.382353	0.264706	0.205882	0.205882	0.205882	0	0	0.0294118	0.264706	0.294118	0.0294118	0.205882	0.205882	0.235294	0.235294	0.235294	0.294118	0.294118	0.308824	0.235294	0.235294	0.294118	0.294118	0.338235	0.441176	0.441176	0.411765	0.411765	0.441176	0.235294	0.205882	0.205882	0.205882	0.235294	0.205882	0.0588235
	C8-9	79	0.205882	0.264706	0.294118	0.294118	0.294118	0.411765	0.441176	0.441176	0.441176	0.382353	0.544118	0.382353	0.264706	0.205882	0.205882	0.205882	0	0	0.0294118	0.264706	0.294118	0.0294118	0.205882	0.205882	0.235294	0.235294	0.235294	0.294118	0.294118	0.308824	0.235294	0.235294	0.294118	0.294118	0.338235	0.441176	0.441176	0.411765	0.411765	0.441176	0.235294	0.205882	0.205882	0.205882	0.235294	0.205882	0.0588235
	C9-9	82	0.220588	0.220588	0.308824	0.308824	0.308824	0.367647	0.397059	0.397059	0.397059	0.338235	0.544118	0.338235	0.411765	0.220588	0.220588	0.220588	0.264706	0.264706	0.294118	0.117647	0.0882353	0.235294	0.117647	0.176471	0.147059	0.147059	0.147059	0.205882	0.308824	0.338235	0.191176	0.191176	0.308824	0.308824	0.382353	0.397059	0.397059	0.426471	0.367647	0.397059	0.382353	0.352941	0.352941	0.220588	0.25	0.220588	0.323529
	C8-10	110	0.205882	0.264706	0.323529	0.323529	0.323529	0.411765	0.470588	0.470588	0.470588	0.382353	0.544118	0.382353	0.294118	0.235294	0.235294	0.235294	0.0588235	0.0588235	0.0882353	0.264706	0.294118	0.0882353	0.235294	0.235294	0.264706	0.264706	0.264706	0.352941	0.352941	0.367647	0.235294	0.235294	0.323529	0.323529	0.338235	0.470588	0.470588	0.441176	0.411765	0.441176	0.264706	0.235294	0.235294	0.235294	0.235294	0.235294	0.117647
	C8-11	111	0.235294	0.294118	0.323529	0.323529	0.323529	0.382353	0.470588	0.470588	0.470588	0.411765	0.544118	0.411765	0.294118	0.235294	0.235294	0.235294	0.0294118	0.0294118	0	0.294118	0.323529	0.0588235	0.235294	0.235294	0.205882	0.264706	0.264706	0.323529	0.323529	0.338235	0.264706	0.264706	0.323529	0.323529	0.367647	0.470588	0.470588	0.441176	0.441176	0.470588	0.264706	0.235294	0.235294	0.235294	0.264706	0.235294	0.0882353
	C9-5	50	0.147059	0.205882	0.235294	0.235294	0.235294	0.352941	0.382353	0.382353	0.382353	0.323529	0.529412	0.323529	0.441176	0.205882	0.205882	0.205882	0.235294	0.235294	0.264706	0.132353	0.102941	0.264706	0.191176	0.25	0.220588	0.220588	0.220588	0.279412	0.235294	0.352941	0.176471	0.176471	0.235294	0.235294	0.367647	0.382353	0.382353	0.352941	0.352941	0.382353	0.411765	0.382353	0.382353	0.205882	0.235294	0.205882	0.294118
	C12-8	90	0.205882	0.264706	0.0588235	0.0588235	0.0588235	0.352941	0.205882	0.205882	0.205882	0.323529	0.529412	0.382353	0.382353	0.205882	0.205882	0.205882	0.235294	0.235294	0.264706	0.25	0.279412	0.264706	0.25	0.191176	0.279412	0.220588	0.220588	0.102941	0.0588235	0.117647	0.235294	0.235294	0.0588235	0.0588235	0.367647	0.205882	0.205882	0.176471	0.352941	0.382353	0.411765	0.441176	0.441176	0.205882	0.235294	0.205882	0.294118
	C10-1	22	0.235294	0.235294	0.323529	0.323529	0.323529	0.382353	0.411765	0.411765	0.411765	0.352941	0.514706	0.352941	0.235294	0.176471	0.176471	0.176471	0.0294118	0.0294118	0.0294118	0.294118	0.323529	0	0.176471	0.176471	0.205882	0.205882	0.205882	0.264706	0.323529	0.338235	0.205882	0.205882	0.323529	0.323529	0.308824	0.411765	0.411765	0.441176	0.382353	0.411765	0.205882	0.176471	0.176471	0.176471	0.205882	0.176471	0.0882353
	C8-5	48	0.176471	0.235294	0.264706	0.264706	0.264706	0.382353	0.411765	0.411765	0.411765	0.352941	0.514706	0.352941	0.235294	0.235294	0.235294	0.235294	0.0294118	0.0294118	0.0588235	0.294118	0.323529	0.0588235	0.176471	0.176471	0.205882	0.205882	0.205882	0.264706	0.264706	0.279412	0.205882	0.205882	0.264706	0.264706	0.308824	0.411765	0.411765	0.382353	0.382353	0.411765	0.205882	0.235294	0.235294	0.235294	0.264706	0.235294	0.0882353
	C10-12	117	0.235294	0.235294	0.323529	0.323529	0.323529	0.382353	0.411765	0.411765	0.411765	0.352941	0.514706	0.352941	0.235294	0.176471	0.176471	0.176471	0.0294118	0.0294118	0.0588235	0.294118	0.323529	0	0.176471	0.176471	0.205882	0.205882	0.205882	0.264706	0.323529	0.338235	0.205882	0.205882	0.323529	0.323529	0.308824	0.411765	0.411765	0.441176	0.382353	0.411765	0.205882	0.176471	0.176471	0.176471	0.205882	0.176471	0.0882353
	C2-1	3	0.147059	0.205882	0	0	0	0.294118	0.147059	0.147059	0.147059	0.264706	0.5	0.323529	0.323529	0.205882	0.205882	0.205882	0.294118	0.294118	0.323529	0.25	0.279412	0.323529	0.25	0.191176	0.279412	0.220588	0.220588	0.161765	0.117647	0.176471	0.176471	0.176471	0	0	0.308824	0.147059	0.147059	0.117647	0.294118	0.352941	0.352941	0.382353	0.382353	0.205882	0.264706	0.205882	0.352941
	C2-2	4	0.147059	0.205882	0	0	0	0.294118	0.147059	0.147059	0.147059	0.264706	0.5	0.323529	0.323529	0.205882	0.205882	0.205882	0.294118	0.294118	0.323529	0.25	0.279412	0.323529	0.25	0.191176	0.279412	0.220588	0.220588	0.161765	0.117647	0.176471	0.176471	0.176471	0	0	0.308824	0.147059	0.147059	0.117647	0.294118	0.352941	0.352941	0.382353	0.382353	0.205882	0.264706	0.205882	0.352941
	C2-3	5	0.147059	0.205882	0	0	0	0.294118	0.147059	0.147059	0.147059	0.264706	0.5	0.323529	0.323529	0.205882	0.205882	0.205882	0.294118	0.294118	0.323529	0.25	0.279412	0.323529	0.25	0.191176	0.279412	0.220588	0.220588	0.161765	0.117647	0.176471	0.176471	0.176471	0	0	0.308824	0.147059	0.147059	0.117647	0.294118	0.352941	0.352941	0.382353	0.382353	0.205882	0.264706	0.205882	0.352941
	C2-5	33	0.147059	0.205882	0	0	0	0.294118	0.147059	0.147059	0.147059	0.264706	0.5	0.323529	0.323529	0.205882	0.205882	0.205882	0.294118	0.294118	0.323529	0.25	0.279412	0.323529	0.25	0.191176	0.279412	0.220588	0.220588	0.161765	0.117647	0.176471	0.176471	0.176471	0	0	0.308824	0.147059	0.147059	0.117647	0.294118	0.352941	0.352941	0.382353	0.382353	0.205882	0.264706	0.205882	0.352941
	C2-6	34	0.147059	0.205882	0	0	0	0.294118	0.147059	0.147059	0.147059	0.264706	0.5	0.323529	0.323529	0.205882	0.205882	0.205882	0.294118	0.294118	0.323529	0.25	0.279412	0.323529	0.25	0.191176	0.279412	0.220588	0.220588	0.161765	0.117647	0.176471	0.176471	0.176471	0	0	0.308824	0.147059	0.147059	0.117647	0.294118	0.352941	0.352941	0.382353	0.382353	0.205882	0.264706	0.205882	0.352941
	C2-7	60	0.147059	0.205882	0	0	0	0.294118	0.147059	0.147059	0.147059	0.264706	0.5	0.323529	0.323529	0.205882	0.205882	0.205882	0.294118	0.294118	0.323529	0.25	0.279412	0.323529	0.25	0.191176	0.279412	0.220588	0.220588	0.161765	0.117647	0.176471	0.176471	0.176471	0	0	0.308824	0.147059	0.147059	0.117647	0.294118	0.352941	0.352941	0.382353	0.382353	0.205882	0.264706	0.205882	0.352941
	C2-9	62	0.147059	0.205882	0	0	0	0.294118	0.147059	0.147059	0.147059	0.264706	0.5	0.323529	0.323529	0.205882	0.205882	0.205882	0.294118	0.294118	0.323529	0.25	0.279412	0.323529	0.25	0.191176	0.279412	0.220588	0.220588	0.161765	0.117647	0.176471	0.176471	0.176471	0	0	0.308824	0.147059	0.147059	0.117647	0.294118	0.352941	0.352941	0.382353	0.382353	0.205882	0.264706	0.205882	0.352941
	C2-11	96	0.147059	0.205882	0	0	0	0.294118	0.147059	0.147059	0.147059	0.264706	0.5	0.323529	0.323529	0.205882	0.205882	0.205882	0.294118	0.294118	0.323529	0.25	0.279412	0.323529	0.25	0.191176	0.279412	0.220588	0.220588	0.161765	0.117647	0.176471	0.176471	0.176471	0	0	0.308824	0.147059	0.147059	0.117647	0.294118	0.352941	0.352941	0.382353	0.382353	0.205882	0.264706	0.205882	0.352941
	C2-12	97	0.147059	0.205882	0	0	0	0.294118	0.147059	0.147059	0.147059	0.264706	0.5	0.323529	0.323529	0.205882	0.205882	0.205882	0.294118	0.294118	0.323529	0.25	0.279412	0.323529	0.25	0.191176	0.279412	0.220588	0.220588	0.161765	0.117647	0.176471	0.176471	0.176471	0	0	0.308824	0.147059	0.147059	0.117647	0.294118	0.352941	0.352941	0.382353	0.382353	0.205882	0.264706	0.205882	0.352941
	C10-2	23	0.161765	0.161765	0.25	0.25	0.25	0.308824	0.338235	0.338235	0.338235	0.279412	0.485294	0.279412	0.294118	0.161765	0.161765	0.161765	0.205882	0.205882	0.235294	0.235294	0.205882	0.176471	0	0.0588235	0.0294118	0.0294118	0.0294118	0.147059	0.25	0.279412	0.132353	0.132353	0.25	0.25	0.323529	0.338235	0.338235	0.367647	0.308824	0.338235	0.264706	0.294118	0.294118	0.161765	0.220588	0.161765	0.264706
	C11-1	25	0.191176	0.191176	0.279412	0.279412	0.279412	0.279412	0.367647	0.367647	0.367647	0.308824	0.485294	0.308824	0.323529	0.191176	0.191176	0.191176	0.235294	0.235294	0.205882	0.264706	0.235294	0.205882	0.0294118	0.0882353	0	0.0588235	0.0588235	0.176471	0.279412	0.308824	0.161765	0.161765	0.279412	0.279412	0.352941	0.367647	0.367647	0.397059	0.338235	0.367647	0.294118	0.323529	0.323529	0.191176	0.25	0.191176	0.294118
	C8-4	47	0.264706	0.323529	0.352941	0.352941	0.352941	0.352941	0.382353	0.382353	0.382353	0.323529	0.485294	0.323529	0.205882	0.264706	0.264706	0.264706	0.0588235	0.0588235	0.0882353	0.323529	0.352941	0.0882353	0.264706	0.264706	0.294118	0.294118	0.294118	0.352941	0.352941	0.367647	0.294118	0.294118	0.352941	0.352941	0.279412	0.382353	0.382353	0.352941	0.352941	0.382353	0.176471	0.147059	0.147059	0.264706	0.294118	0.264706	0
	C10-9	85	0.205882	0.205882	0.294118	0.294118	0.294118	0.352941	0.382353	0.382353	0.382353	0.323529	0.485294	0.323529	0.205882	0.147059	0.147059	0.147059	0.0588235	0.0588235	0.0882353	0.264706	0.294118	0.0294118	0.147059	0.147059	0.176471	0.176471	0.176471	0.294118	0.352941	0.367647	0.176471	0.176471	0.294118	0.294118	0.279412	0.382353	0.382353	0.411765	0.352941	0.382353	0.176471	0.147059	0.147059	0.147059	0.205882	0.147059	0.117647
	C10-11	116	0.205882	0.205882	0.294118	0.294118	0.294118	0.352941	0.382353	0.382353	0.382353	0.323529	0.485294	0.323529	0.205882	0.147059	0.147059	0.147059	0.0588235	0.0588235	0.0882353	0.264706	0.294118	0.0294118	0.147059	0.147059	0.176471	0.176471	0.176471	0.294118	0.352941	0.367647	0.176471	0.176471	0.294118	0.294118	0.279412	0.382353	0.382353	0.411765	0.352941	0.382353	0.176471	0.147059	0.147059	0.147059	0.205882	0.147059	0.117647
	C11-11	119	0.205882	0.205882	0.294118	0.294118	0.294118	0.352941	0.382353	0.382353	0.382353	0.323529	0.485294	0.323529	0.294118	0.205882	0.205882	0.205882	0.147059	0.147059	0.176471	0.279412	0.308824	0.117647	0.102941	0.102941	0.132353	0.132353	0.132353	0.191176	0.294118	0.264706	0.176471	0.176471	0.294118	0.294118	0.323529	0.382353	0.382353	0.411765	0.352941	0.382353	0.264706	0.294118	0.294118	0.205882	0.235294	0.205882	0.205882
	C7-5	45	0.205882	0.205882	0.264706	0.264706	0.264706	0.294118	0.352941	0.352941	0.352941	0.264706	0.470588	0.323529	0.352941	0.0588235	0.0588235	0.0588235	0.235294	0.235294	0.264706	0.25	0.220588	0.205882	0.220588	0.161765	0.25	0.191176	0.191176	0.279412	0.235294	0.294118	0.176471	0.176471	0.264706	0.264706	0.308824	0.352941	0.352941	0.382353	0.294118	0.323529	0.382353	0.352941	0.352941	0.0588235	0	0.0588235	0.294118
	C2-8	61	0.176471	0.176471	0.0294118	0.0294118	0.0294118	0.264706	0.117647	0.117647	0.117647	0.235294	0.470588	0.294118	0.294118	0.176471	0.176471	0.176471	0.323529	0.323529	0.352941	0.279412	0.308824	0.294118	0.220588	0.161765	0.25	0.191176	0.191176	0.132353	0.147059	0.205882	0.147059	0.147059	0.0294118	0.0294118	0.279412	0.117647	0.117647	0.147059	0.264706	0.323529	0.323529	0.352941	0.352941	0.176471	0.235294	0.176471	0.382353
	C2-10	95	0.176471	0.176471	0.0294118	0.0294118	0.0294118	0.264706	0.117647	0.117647	0.117647	0.235294	0.470588	0.294118	0.294118	0.176471	0.176471	0.176471	0.323529	0.323529	0.352941	0.279412	0.308824	0.294118	0.220588	0.161765	0.25	0.191176	0.191176	0.132353	0.147059	0.205882	0.147059	0.147059	0.0294118	0.0294118	0.279412	0.117647	0.117647	0.147059	0.264706	0.323529	0.323529	0.352941	0.352941	0.176471	0.235294	0.176471	0.382353
	C11-2	26	0.191176	0.191176	0.220588	0.220588	0.220588	0.279412	0.308824	0.308824	0.308824	0.25	0.455882	0.308824	0.264706	0.132353	0.132353	0.132353	0.235294	0.235294	0.264706	0.205882	0.176471	0.205882	0.0294118	0.0294118	0.0588235	0	0	0.117647	0.220588	0.25	0.161765	0.161765	0.220588	0.220588	0.294118	0.308824	0.308824	0.338235	0.279412	0.308824	0.294118	0.323529	0.323529	0.132353	0.191176	0.132353	0.294118
	C11-3	27	0.191176	0.191176	0.220588	0.220588	0.220588	0.279412	0.308824	0.308824	0.308824	0.25	0.455882	0.308824	0.264706	0.132353	0.132353	0.132353	0.235294	0.235294	0.264706	0.205882	0.176471	0.205882	0.0294118	0.0294118	0.0588235	0	0	0.117647	0.220588	0.25	0.161765	0.161765	0.220588	0.220588	0.294118	0.308824	0.308824	0.338235	0.279412	0.308824	0.294118	0.323529	0.323529	0.132353	0.191176	0.132353	0.294118
	C10-5	52	0.205882	0.205882	0.294118	0.294118	0.294118	0.352941	0.382353	0.382353	0.382353	0.323529	0.455882	0.323529	0.205882	0.205882	0.205882	0.205882	0.117647	0.117647	0.147059	0.323529	0.352941	0.0882353	0.147059	0.147059	0.176471	0.176471	0.176471	0.294118	0.352941	0.367647	0.176471	0.176471	0.294118	0.294118	0.279412	0.382353	0.382353	0.411765	0.352941	0.382353	0.176471	0.205882	0.205882	0.205882	0.264706	0.205882	0.176471
	C10-6	53	0.102941	0.102941	0.191176	0.191176	0.191176	0.25	0.279412	0.279412	0.279412	0.220588	0.455882	0.220588	0.235294	0.161765	0.161765	0.161765	0.205882	0.205882	0.235294	0.235294	0.264706	0.176471	0.0588235	0.0588235	0.0882353	0.0882353	0.0882353	0.205882	0.308824	0.279412	0.0735294	0.0735294	0.191176	0.191176	0.264706	0.279412	0.279412	0.308824	0.25	0.308824	0.205882	0.235294	0.235294	0.161765	0.220588	0.161765	0.264706
	C10-7	83	0.176471	0.176471	0.264706	0.264706	0.264706	0.323529	0.352941	0.352941	0.352941	0.294118	0.455882	0.294118	0.176471	0.176471	0.176471	0.176471	0.0882353	0.0882353	0.117647	0.294118	0.323529	0.0588235	0.117647	0.117647	0.147059	0.147059	0.147059	0.264706	0.323529	0.338235	0.147059	0.147059	0.264706	0.264706	0.25	0.352941	0.352941	0.382353	0.323529	0.352941	0.147059	0.176471	0.176471	0.176471	0.235294	0.176471	0.147059
	C10-8	84	0.176471	0.176471	0.264706	0.264706	0.264706	0.323529	0.352941	0.352941	0.352941	0.294118	0.455882	0.294118	0.176471	0.176471	0.176471	0.176471	0.0882353	0.0882353	0.117647	0.294118	0.323529	0.0588235	0.117647	0.117647	0.147059	0.147059	0.147059	0.264706	0.323529	0.338235	0.147059	0.147059	0.264706	0.264706	0.25	0.352941	0.352941	0.382353	0.323529	0.352941	0.147059	0.176471	0.176471	0.176471	0.235294	0.176471	0.147059
	C11-7	86	0.132353	0.132353	0.220588	0.220588	0.220588	0.279412	0.308824	0.308824	0.308824	0.25	0.455882	0.25	0.264706	0.132353	0.132353	0.132353	0.176471	0.176471	0.205882	0.205882	0.235294	0.147059	0.0294118	0.0294118	0.0588235	0.0588235	0.0588235	0.176471	0.279412	0.25	0.102941	0.102941	0.220588	0.220588	0.294118	0.308824	0.308824	0.338235	0.279412	0.308824	0.235294	0.264706	0.264706	0.132353	0.191176	0.132353	0.235294
	C11-9	88	0.235294	0.235294	0.264706	0.264706	0.264706	0.323529	0.352941	0.352941	0.352941	0.294118	0.455882	0.352941	0.264706	0.176471	0.176471	0.176471	0.176471	0.176471	0.205882	0.25	0.279412	0.147059	0.132353	0.0735294	0.161765	0.102941	0.102941	0.161765	0.264706	0.235294	0.205882	0.205882	0.264706	0.264706	0.294118	0.352941	0.352941	0.382353	0.323529	0.352941	0.294118	0.323529	0.323529	0.176471	0.205882	0.176471	0.235294
	C10-10	115	0.176471	0.176471	0.264706	0.264706	0.264706	0.323529	0.352941	0.352941	0.352941	0.294118	0.455882	0.294118	0.176471	0.176471	0.176471	0.176471	0.0882353	0.0882353	0.117647	0.294118	0.323529	0.0588235	0.117647	0.117647	0.147059	0.147059	0.147059	0.264706	0.323529	0.338235	0.147059	0.147059	0.264706	0.264706	0.25	0.352941	0.352941	0.382353	0.323529	0.352941	0.147059	0.176471	0.176471	0.176471	0.235294	0.176471	0.147059
	C7-1	14	0.176471	0.176471	0.205882	0.205882	0.205882	0.264706	0.294118	0.294118	0.294118	0.235294	0.441176	0.294118	0.294118	0	0	0	0.205882	0.205882	0.235294	0.220588	0.191176	0.176471	0.161765	0.102941	0.191176	0.132353	0.132353	0.25	0.205882	0.264706	0.147059	0.147059	0.205882	0.205882	0.279412	0.294118	0.294118	0.323529	0.264706	0.294118	0.323529	0.294118	0.294118	0	0.0588235	0	0.264706
	C7-2	15	0.176471	0.176471	0.205882	0.205882	0.205882	0.264706	0.294118	0.294118	0.294118	0.235294	0.441176	0.294118	0.294118	0	0	0	0.205882	0.205882	0.235294	0.220588	0.191176	0.176471	0.161765	0.102941	0.191176	0.132353	0.132353	0.25	0.205882	0.264706	0.147059	0.147059	0.205882	0.205882	0.279412	0.294118	0.294118	0.323529	0.264706	0.294118	0.323529	0.294118	0.294118	0	0.0588235	0	0.264706
	C7-3	16	0.176471	0.176471	0.205882	0.205882	0.205882	0.264706	0.294118	0.294118	0.294118	0.235294	0.441176	0.294118	0.294118	0	0	0	0.205882	0.205882	0.235294	0.220588	0.191176	0.176471	0.161765	0.102941	0.191176	0.132353	0.132353	0.25	0.205882	0.264706	0.147059	0.147059	0.205882	0.205882	0.279412	0.294118	0.294118	0.323529	0.264706	0.294118	0.323529	0.294118	0.294118	0	0.0588235	0	0.264706
	C7-4	44	0.176471	0.176471	0.205882	0.205882	0.205882	0.264706	0.294118	0.294118	0.294118	0.235294	0.441176	0.294118	0.294118	0	0	0	0.205882	0.205882	0.235294	0.220588	0.191176	0.176471	0.161765	0.102941	0.191176	0.132353	0.132353	0.25	0.205882	0.264706	0.147059	0.147059	0.205882	0.205882	0.279412	0.294118	0.294118	0.323529	0.264706	0.294118	0.323529	0.294118	0.294118	0	0.0588235	0	0.264706
	C7-6	46	0.176471	0.176471	0.205882	0.205882	0.205882	0.264706	0.294118	0.294118	0.294118	0.235294	0.441176	0.294118	0.294118	0	0	0	0.205882	0.205882	0.235294	0.220588	0.191176	0.176471	0.161765	0.102941	0.191176	0.132353	0.132353	0.25	0.205882	0.264706	0.147059	0.147059	0.205882	0.205882	0.279412	0.294118	0.294118	0.323529	0.264706	0.294118	0.323529	0.294118	0.294118	0	0.0588235	0	0.264706
	C11-4	54	0.161765	0.161765	0.25	0.25	0.25	0.308824	0.338235	0.338235	0.338235	0.279412	0.441176	0.279412	0.294118	0.161765	0.161765	0.161765	0.205882	0.205882	0.235294	0.323529	0.294118	0.176471	0.0882353	0.147059	0.117647	0.117647	0.117647	0.235294	0.25	0.367647	0.132353	0.132353	0.25	0.25	0.279412	0.338235	0.338235	0.367647	0.308824	0.338235	0.264706	0.294118	0.294118	0.161765	0.220588	0.161765	0.264706
	C7-7	74	0.176471	0.176471	0.205882	0.205882	0.205882	0.264706	0.294118	0.294118	0.294118	0.235294	0.441176	0.294118	0.294118	0	0	0	0.205882	0.205882	0.235294	0.220588	0.191176	0.176471	0.161765	0.102941	0.191176	0.132353	0.132353	0.25	0.205882	0.264706	0.147059	0.147059	0.205882	0.205882	0.279412	0.294118	0.294118	0.323529	0.264706	0.294118	0.323529	0.294118	0.294118	0	0.0588235	0	0.264706
	C7-9	76	0.176471	0.176471	0.205882	0.205882	0.205882	0.264706	0.294118	0.294118	0.294118	0.235294	0.441176	0.294118	0.294118	0	0	0	0.205882	0.205882	0.235294	0.220588	0.191176	0.176471	0.161765	0.102941	0.191176	0.132353	0.132353	0.25	0.205882	0.264706	0.147059	0.147059	0.205882	0.205882	0.279412	0.294118	0.294118	0.323529	0.264706	0.294118	0.323529	0.294118	0.294118	0	0.0588235	0	0.264706
	C7-11	108	0.176471	0.176471	0.205882	0.205882	0.205882	0.264706	0.294118	0.294118	0.294118	0.235294	0.441176	0.294118	0.294118	0	0	0	0.205882	0.205882	0.235294	0.220588	0.191176	0.176471	0.161765	0.102941	0.191176	0.132353	0.132353	0.25	0.205882	0.264706	0.147059	0.147059	0.205882	0.205882	0.279412	0.294118	0.294118	0.323529	0.264706	0.294118	0.323529	0.294118	0.294118	0	0.0588235	0	0.264706
	C7-12	109	0.205882	0.205882	0.235294	0.235294	0.235294	0.235294	0.323529	0.323529	0.323529	0.264706	0.441176	0.323529	0.323529	0.0294118	0.0294118	0.0294118	0.235294	0.235294	0.205882	0.25	0.220588	0.205882	0.191176	0.132353	0.161765	0.161765	0.161765	0.279412	0.235294	0.294118	0.176471	0.176471	0.235294	0.235294	0.308824	0.323529	0.323529	0.352941	0.294118	0.323529	0.352941	0.323529	0.323529	0.0294118	0.0882353	0.0294118	0.294118
	C10-3	24	0.161765	0.161765	0.191176	0.191176	0.191176	0.25	0.279412	0.279412	0.279412	0.220588	0.426471	0.279412	0.235294	0.102941	0.102941	0.102941	0.205882	0.205882	0.235294	0.176471	0.205882	0.176471	0.0588235	0	0.0882353	0.0294118	0.0294118	0.147059	0.25	0.220588	0.132353	0.132353	0.191176	0.191176	0.264706	0.279412	0.279412	0.308824	0.25	0.279412	0.264706	0.294118	0.294118	0.102941	0.161765	0.102941	0.264706
	C1-1	1	0	0.0588235	0.147059	0.147059	0.147059	0.205882	0.294118	0.294118	0.294118	0.176471	0.411765	0.176471	0.294118	0.176471	0.176471	0.176471	0.205882	0.205882	0.235294	0.220588	0.25	0.235294	0.161765	0.161765	0.191176	0.191176	0.191176	0.308824	0.264706	0.323529	0.0294118	0.0294118	0.147059	0.147059	0.220588	0.294118	0.294118	0.264706	0.205882	0.264706	0.264706	0.294118	0.294118	0.176471	0.205882	0.176471	0.264706
	C7-8	75	0.147059	0.147059	0.176471	0.176471	0.176471	0.235294	0.264706	0.264706	0.264706	0.205882	0.411765	0.264706	0.264706	0.0294118	0.0294118	0.0294118	0.235294	0.235294	0.264706	0.25	0.220588	0.205882	0.132353	0.0735294	0.161765	0.102941	0.102941	0.220588	0.176471	0.235294	0.117647	0.117647	0.176471	0.176471	0.25	0.264706	0.264706	0.294118	0.235294	0.264706	0.294118	0.323529	0.323529	0.0294118	0.0882353	0.0294118	0.294118
	C11-8	87	0.147059	0.147059	0.176471	0.176471	0.176471	0.235294	0.264706	0.264706	0.264706	0.205882	0.411765	0.264706	0.264706	0.0882353	0.0882353	0.0882353	0.235294	0.235294	0.264706	0.25	0.220588	0.205882	0.0735294	0.0735294	0.102941	0.0441176	0.0441176	0.161765	0.176471	0.294118	0.117647	0.117647	0.176471	0.176471	0.25	0.264706	0.264706	0.294118	0.235294	0.264706	0.294118	0.323529	0.323529	0.0882353	0.147059	0.0882353	0.294118
	C11-10	118	0.147059	0.147059	0.176471	0.176471	0.176471	0.235294	0.264706	0.264706	0.264706	0.205882	0.411765	0.264706	0.264706	0.0882353	0.0882353	0.0882353	0.176471	0.176471	0.205882	0.25	0.279412	0.147059	0.132353	0.0735294	0.161765	0.102941	0.102941	0.161765	0.176471	0.235294	0.117647	0.117647	0.176471	0.176471	0.25	0.264706	0.264706	0.294118	0.235294	0.264706	0.294118	0.323529	0.323529	0.0882353	0.117647	0.0882353	0.235294
	C11-12	120	0.191176	0.191176	0.220588	0.220588	0.220588	0.279412	0.308824	0.308824	0.308824	0.25	0.411765	0.308824	0.264706	0.132353	0.132353	0.132353	0.176471	0.176471	0.205882	0.294118	0.323529	0.147059	0.176471	0.117647	0.205882	0.147059	0.147059	0.205882	0.220588	0.279412	0.161765	0.161765	0.220588	0.220588	0.25	0.308824	0.308824	0.338235	0.279412	0.308824	0.294118	0.323529	0.323529	0.132353	0.161765	0.132353	0.235294
	C1-2	2	0.0588235	0	0.205882	0.205882	0.205882	0.205882	0.294118	0.294118	0.294118	0.176471	0.382353	0.176471	0.294118	0.176471	0.176471	0.176471	0.264706	0.264706	0.294118	0.279412	0.308824	0.235294	0.161765	0.161765	0.191176	0.191176	0.191176	0.308824	0.323529	0.382353	0.0294118	0.0294118	0.205882	0.205882	0.220588	0.294118	0.294118	0.323529	0.205882	0.235294	0.264706	0.294118	0.294118	0.176471	0.205882	0.176471	0.323529
	C1-4	31	0.0294118	0.0294118	0.176471	0.176471	0.176471	0.176471	0.264706	0.264706	0.264706	0.147059	0.382353	0.147059	0.264706	0.147059	0.147059	0.147059	0.235294	0.235294	0.264706	0.25	0.279412	0.205882	0.132353	0.132353	0.161765	0.161765	0.161765	0.279412	0.294118	0.352941	0	0	0.176471	0.176471	0.191176	0.264706	0.264706	0.294118	0.176471	0.235294	0.235294	0.264706	0.264706	0.147059	0.176471	0.147059	0.294118
	C1-5	32	0.0294118	0.0294118	0.176471	0.176471	0.176471	0.176471	0.264706	0.264706	0.264706	0.147059	0.382353	0.147059	0.264706	0.147059	0.147059	0.147059	0.235294	0.235294	0.264706	0.25	0.279412	0.205882	0.132353	0.132353	0.161765	0.161765	0.161765	0.279412	0.294118	0.352941	0	0	0.176471	0.176471	0.191176	0.264706	0.264706	0.294118	0.176471	0.235294	0.235294	0.264706	0.264706	0.147059	0.176471	0.147059	0.294118
	C4-6	38	0.264706	0.323529	0.117647	0.117647	0.117647	0.176471	0.0294118	0.0294118	0.0294118	0.205882	0.382353	0.205882	0.205882	0.323529	0.323529	0.323529	0.411765	0.411765	0.441176	0.367647	0.397059	0.441176	0.367647	0.308824	0.397059	0.338235	0.338235	0.279412	0.235294	0.294118	0.294118	0.294118	0.117647	0.117647	0.191176	0.0294118	0.0294118	0	0.176471	0.235294	0.235294	0.264706	0.264706	0.323529	0.382353	0.323529	0.352941
	C11-6	55	0.117647	0.117647	0.147059	0.147059	0.147059	0.205882	0.235294	0.235294	0.235294	0.176471	0.382353	0.235294	0.235294	0.0588235	0.0588235	0.0588235	0.205882	0.205882	0.235294	0.220588	0.25	0.176471	0.102941	0.0441176	0.132353	0.0735294	0.0735294	0.191176	0.205882	0.264706	0.0882353	0.0882353	0.147059	0.147059	0.220588	0.235294	0.235294	0.264706	0.205882	0.235294	0.264706	0.294118	0.294118	0.0588235	0.117647	0.0588235	0.264706
	C1-9	59	0.0294118	0.0294118	0.176471	0.176471	0.176471	0.176471	0.264706	0.264706	0.264706	0.147059	0.382353	0.147059	0.264706	0.147059	0.147059	0.147059	0.235294	0.235294	0.264706	0.25	0.279412	0.205882	0.132353	0.132353	0.161765	0.161765	0.161765	0.279412	0.294118	0.352941	0	0	0.176471	0.176471	0.191176	0.264706	0.264706	0.294118	0.176471	0.235294	0.235294	0.264706	0.264706	0.147059	0.176471	0.147059	0.294118
	C1-10	92	0.0294118	0.0294118	0.176471	0.176471	0.176471	0.176471	0.264706	0.264706	0.264706	0.147059	0.382353	0.147059	0.264706	0.147059	0.147059	0.147059	0.235294	0.235294	0.264706	0.25	0.279412	0.205882	0.132353	0.132353	0.161765	0.161765	0.161765	0.279412	0.294118	0.352941	0	0	0.176471	0.176471	0.191176	0.264706	0.264706	0.294118	0.176471	0.235294	0.235294	0.264706	0.264706	0.147059	0.176471	0.147059	0.294118
	C1-11	93	0.0294118	0.0294118	0.176471	0.176471	0.176471	0.176471	0.264706	0.264706	0.264706	0.147059	0.382353	0.147059	0.264706	0.147059	0.147059	0.147059	0.235294	0.235294	0.264706	0.25	0.279412	0.205882	0.132353	0.132353	0.161765	0.161765	0.161765	0.279412	0.294118	0.352941	0	0	0.176471	0.176471	0.191176	0.264706	0.264706	0.294118	0.176471	0.235294	0.235294	0.264706	0.264706	0.147059	0.176471	0.147059	0.294118
	C1-12	94	0.0294118	0.0294118	0.176471	0.176471	0.176471	0.176471	0.264706	0.264706	0.264706	0.147059	0.382353	0.147059	0.264706	0.147059	0.147059	0.147059	0.235294	0.235294	0.264706	0.25	0.279412	0.205882	0.132353	0.132353	0.161765	0.161765	0.161765	0.279412	0.294118	0.352941	0	0	0.176471	0.176471	0.191176	0.264706	0.264706	0.294118	0.176471	0.235294	0.235294	0.264706	0.264706	0.147059	0.176471	0.147059	0.294118
	C6-5	42	0.294118	0.294118	0.382353	0.382353	0.382353	0.205882	0.235294	0.235294	0.235294	0.235294	0.367647	0.176471	0.0588235	0.294118	0.294118	0.294118	0.205882	0.205882	0.235294	0.411765	0.441176	0.176471	0.294118	0.294118	0.323529	0.323529	0.323529	0.441176	0.5	0.514706	0.264706	0.264706	0.382353	0.382353	0.132353	0.235294	0.235294	0.264706	0.205882	0.264706	0.0294118	0	0	0.294118	0.352941	0.294118	0.147059
	C6-6	43	0.294118	0.294118	0.382353	0.382353	0.382353	0.205882	0.235294	0.235294	0.235294	0.235294	0.367647	0.176471	0.0588235	0.294118	0.294118	0.294118	0.205882	0.205882	0.235294	0.411765	0.441176	0.176471	0.294118	0.294118	0.323529	0.323529	0.323529	0.441176	0.5	0.514706	0.264706	0.264706	0.382353	0.382353	0.132353	0.235294	0.235294	0.264706	0.205882	0.264706	0.0294118	0	0	0.294118	0.352941	0.294118	0.147059
	C6-7	72	0.352941	0.323529	0.441176	0.441176	0.441176	0.264706	0.294118	0.294118	0.294118	0.294118	0.367647	0.235294	0.117647	0.323529	0.323529	0.323529	0.235294	0.235294	0.264706	0.441176	0.470588	0.205882	0.323529	0.323529	0.352941	0.352941	0.352941	0.470588	0.529412	0.544118	0.323529	0.323529	0.441176	0.441176	0.191176	0.294118	0.294118	0.323529	0.264706	0.264706	0.0882353	0.0588235	0.0588235	0.323529	0.382353	0.323529	0.176471
	C6-8	73	0.352941	0.323529	0.441176	0.441176	0.441176	0.264706	0.294118	0.294118	0.294118	0.294118	0.367647	0.235294	0.117647	0.323529	0.323529	0.323529	0.235294	0.235294	0.264706	0.441176	0.470588	0.205882	0.323529	0.323529	0.352941	0.352941	0.352941	0.470588	0.529412	0.544118	0.323529	0.323529	0.441176	0.441176	0.191176	0.294118	0.294118	0.323529	0.264706	0.264706	0.0882353	0.0588235	0.0588235	0.323529	0.382353	0.323529	0.176471
	C4-1	7	0.294118	0.294118	0.147059	0.147059	0.147059	0.147059	0	0	0	0.176471	0.352941	0.176471	0.176471	0.294118	0.294118	0.294118	0.441176	0.441176	0.470588	0.397059	0.426471	0.411765	0.338235	0.279412	0.367647	0.308824	0.308824	0.25	0.264706	0.323529	0.264706	0.264706	0.147059	0.147059	0.161765	0	0	0.0294118	0.147059	0.205882	0.205882	0.235294	0.235294	0.294118	0.352941	0.294118	0.382353
	C4-2	8	0.294118	0.294118	0.147059	0.147059	0.147059	0.147059	0	0	0	0.176471	0.352941	0.176471	0.176471	0.294118	0.294118	0.294118	0.441176	0.441176	0.470588	0.397059	0.426471	0.411765	0.338235	0.279412	0.367647	0.308824	0.308824	0.25	0.264706	0.323529	0.264706	0.264706	0.147059	0.147059	0.161765	0	0	0.0294118	0.147059	0.205882	0.205882	0.235294	0.235294	0.294118	0.352941	0.294118	0.382353
	C4-3	9	0.294118	0.294118	0.147059	0.147059	0.147059	0.147059	0	0	0	0.176471	0.352941	0.176471	0.176471	0.294118	0.294118	0.294118	0.441176	0.441176	0.470588	0.397059	0.426471	0.411765	0.338235	0.279412	0.367647	0.308824	0.308824	0.25	0.264706	0.323529	0.264706	0.264706	0.147059	0.147059	0.161765	0	0	0.0294118	0.147059	0.205882	0.205882	0.235294	0.235294	0.294118	0.352941	0.294118	0.382353
	C4-4	36	0.294118	0.294118	0.147059	0.147059	0.147059	0.147059	0	0	0	0.176471	0.352941	0.176471	0.176471	0.294118	0.294118	0.294118	0.441176	0.441176	0.470588	0.397059	0.426471	0.411765	0.338235	0.279412	0.367647	0.308824	0.308824	0.25	0.264706	0.323529	0.264706	0.264706	0.147059	0.147059	0.161765	0	0	0.0294118	0.147059	0.205882	0.205882	0.235294	0.235294	0.294118	0.352941	0.294118	0.382353
	C4-5	37	0.294118	0.294118	0.147059	0.147059	0.147059	0.147059	0	0	0	0.176471	0.352941	0.176471	0.176471	0.294118	0.294118	0.294118	0.441176	0.441176	0.470588	0.397059	0.426471	0.411765	0.338235	0.279412	0.367647	0.308824	0.308824	0.25	0.264706	0.323529	0.264706	0.264706	0.147059	0.147059	0.161765	0	0	0.0294118	0.147059	0.205882	0.205882	0.235294	0.235294	0.294118	0.352941	0.294118	0.382353
	C3-8	64	0.0588235	0.0588235	0.147059	0.147059	0.147059	0.147059	0.235294	0.235294	0.235294	0.117647	0.352941	0.176471	0.235294	0.117647	0.117647	0.117647	0.264706	0.264706	0.294118	0.220588	0.25	0.235294	0.161765	0.102941	0.191176	0.132353	0.132353	0.25	0.264706	0.323529	0.0294118	0.0294118	0.147059	0.147059	0.161765	0.235294	0.235294	0.264706	0.147059	0.205882	0.264706	0.294118	0.294118	0.117647	0.147059	0.117647	0.323529
	C4-8	67	0.294118	0.294118	0.147059	0.147059	0.147059	0.147059	0	0	0	0.176471	0.352941	0.176471	0.176471	0.294118	0.294118	0.294118	0.441176	0.441176	0.470588	0.397059	0.426471	0.411765	0.338235	0.279412	0.367647	0.308824	0.308824	0.25	0.264706	0.323529	0.264706	0.264706	0.147059	0.147059	0.161765	0	0	0.0294118	0.147059	0.205882	0.205882	0.235294	0.235294	0.294118	0.352941	0.294118	0.382353
	C4-9	68	0.294118	0.294118	0.147059	0.147059	0.147059	0.147059	0	0	0	0.176471	0.352941	0.176471	0.176471	0.294118	0.294118	0.294118	0.441176	0.441176	0.470588	0.397059	0.426471	0.411765	0.338235	0.279412	0.367647	0.308824	0.308824	0.25	0.264706	0.323529	0.264706	0.264706	0.147059	0.147059	0.161765	0	0	0.0294118	0.147059	0.205882	0.205882	0.235294	0.235294	0.294118	0.352941	0.294118	0.382353
	C3-11	99	0.0588235	0.0588235	0.147059	0.147059	0.147059	0.147059	0.235294	0.235294	0.235294	0.117647	0.352941	0.176471	0.235294	0.117647	0.117647	0.117647	0.264706	0.264706	0.294118	0.220588	0.25	0.235294	0.161765	0.102941	0.191176	0.132353	0.132353	0.25	0.264706	0.323529	0.0294118	0.0294118	0.147059	0.147059	0.161765	0.235294	0.235294	0.264706	0.147059	0.205882	0.264706	0.294118	0.294118	0.117647	0.147059	0.117647	0.323529
	C3-12	100	0.0588235	0.0588235	0.147059	0.147059	0.147059	0.147059	0.235294	0.235294	0.235294	0.117647	0.352941	0.176471	0.235294	0.117647	0.117647	0.117647	0.264706	0.264706	0.294118	0.220588	0.25	0.235294	0.161765	0.102941	0.191176	0.132353	0.132353	0.25	0.264706	0.323529	0.0294118	0.0294118	0.147059	0.147059	0.161765	0.235294	0.235294	0.264706	0.147059	0.205882	0.264706	0.294118	0.294118	0.117647	0.147059	0.117647	0.323529
	C4-10	101	0.294118	0.294118	0.147059	0.147059	0.147059	0.147059	0	0	0	0.176471	0.352941	0.176471	0.176471	0.294118	0.294118	0.294118	0.441176	0.441176	0.470588	0.397059	0.426471	0.411765	0.338235	0.279412	0.367647	0.308824	0.308824	0.25	0.264706	0.323529	0.264706	0.264706	0.147059	0.147059	0.161765	0	0	0.0294118	0.147059	0.205882	0.205882	0.235294	0.235294	0.294118	0.352941	0.294118	0.382353
	C4-11	102	0.294118	0.294118	0.147059	0.147059	0.147059	0.147059	0	0	0	0.176471	0.352941	0.176471	0.176471	0.294118	0.294118	0.294118	0.441176	0.441176	0.470588	0.397059	0.426471	0.411765	0.338235	0.279412	0.367647	0.308824	0.308824	0.25	0.264706	0.323529	0.264706	0.264706	0.147059	0.147059	0.161765	0	0	0.0294118	0.147059	0.205882	0.205882	0.235294	0.235294	0.294118	0.352941	0.294118	0.382353
	C6-4	41	0.264706	0.264706	0.352941	0.352941	0.352941	0.176471	0.205882	0.205882	0.205882	0.205882	0.338235	0.147059	0.0294118	0.323529	0.323529	0.323529	0.235294	0.235294	0.264706	0.441176	0.470588	0.205882	0.264706	0.264706	0.294118	0.294118	0.294118	0.411765	0.470588	0.485294	0.235294	0.235294	0.352941	0.352941	0.102941	0.205882	0.205882	0.235294	0.176471	0.235294	0	0.0294118	0.0294118	0.323529	0.382353	0.323529	0.176471
	C3-9	65	0.367647	0.367647	0.455882	0.455882	0.455882	0.191176	0.338235	0.338235	0.338235	0.279412	0.338235	0.279412	0.25	0.426471	0.426471	0.426471	0.485294	0.485294	0.455882	0.441176	0.470588	0.455882	0.382353	0.323529	0.352941	0.352941	0.352941	0.470588	0.573529	0.544118	0.338235	0.338235	0.455882	0.455882	0.220588	0.338235	0.338235	0.367647	0.25	0.308824	0.279412	0.308824	0.308824	0.426471	0.455882	0.426471	0.455882
	C6-10	106	0.264706	0.264706	0.352941	0.352941	0.352941	0.176471	0.205882	0.205882	0.205882	0.205882	0.338235	0.147059	0.0294118	0.323529	0.323529	0.323529	0.235294	0.235294	0.264706	0.441176	0.470588	0.205882	0.264706	0.264706	0.294118	0.294118	0.294118	0.411765	0.470588	0.485294	0.235294	0.235294	0.352941	0.352941	0.102941	0.205882	0.205882	0.235294	0.176471	0.235294	0	0.0294118	0.0294118	0.323529	0.382353	0.323529	0.176471
	C6-11	107	0.264706	0.264706	0.352941	0.352941	0.352941	0.176471	0.205882	0.205882	0.205882	0.205882	0.338235	0.147059	0.0294118	0.323529	0.323529	0.323529	0.235294	0.235294	0.264706	0.441176	0.470588	0.205882	0.264706	0.264706	0.294118	0.294118	0.294118	0.411765	0.470588	0.485294	0.235294	0.235294	0.352941	0.352941	0.102941	0.205882	0.205882	0.235294	0.176471	0.235294	0	0.0294118	0.0294118	0.323529	0.382353	0.323529	0.176471
	C6-3	13	0.294118	0.294118	0.323529	0.323529	0.323529	0.147059	0.176471	0.176471	0.176471	0.176471	0.308824	0.176471	0	0.294118	0.294118	0.294118	0.264706	0.264706	0.294118	0.411765	0.441176	0.235294	0.294118	0.235294	0.323529	0.264706	0.264706	0.382353	0.441176	0.455882	0.264706	0.264706	0.323529	0.323529	0.0735294	0.176471	0.176471	0.205882	0.147059	0.205882	0.0294118	0.0588235	0.0588235	0.294118	0.352941	0.294118	0.205882
	C5-12	105	0.205882	0.205882	0.235294	0.235294	0.235294	0.0588235	0.0882353	0.0882353	0.0882353	0.0882353	0.264706	0.0882353	0.147059	0.264706	0.264706	0.264706	0.411765	0.411765	0.441176	0.308824	0.338235	0.382353	0.308824	0.25	0.338235	0.279412	0.279412	0.338235	0.352941	0.411765	0.176471	0.176471	0.235294	0.235294	0.0735294	0.0882353	0.0882353	0.117647	0.0588235	0.117647	0.176471	0.205882	0.205882	0.264706	0.294118	0.264706	0.352941
	C3-1	6	0.205882	0.205882	0.294118	0.294118	0.294118	0	0.147059	0.147059	0.147059	0.0882353	0.235294	0.0882353	0.147059	0.264706	0.264706	0.264706	0.411765	0.411765	0.382353	0.367647	0.397059	0.382353	0.308824	0.25	0.279412	0.279412	0.279412	0.397059	0.411765	0.470588	0.176471	0.176471	0.294118	0.294118	0.0735294	0.147059	0.147059	0.176471	0.0588235	0.117647	0.176471	0.205882	0.205882	0.264706	0.294118	0.264706	0.352941
	C5-1	10	0.176471	0.176471	0.264706	0.264706	0.264706	0.0882353	0.176471	0.176471	0.176471	0	0.235294	0.0588235	0.176471	0.235294	0.235294	0.235294	0.382353	0.382353	0.411765	0.338235	0.367647	0.352941	0.279412	0.220588	0.308824	0.25	0.25	0.367647	0.382353	0.441176	0.147059	0.147059	0.264706	0.264706	0.102941	0.176471	0.176471	0.205882	0.0294118	0.0882353	0.205882	0.235294	0.235294	0.235294	0.264706	0.235294	0.323529
	C5-3	12	0.176471	0.176471	0.323529	0.323529	0.323529	0.0882353	0.176471	0.176471	0.176471	0.0588235	0.235294	0	0.176471	0.294118	0.294118	0.294118	0.382353	0.382353	0.411765	0.397059	0.426471	0.352941	0.279412	0.279412	0.308824	0.308824	0.308824	0.426471	0.441176	0.5	0.147059	0.147059	0.323529	0.323529	0.102941	0.176471	0.176471	0.205882	0.0294118	0.0882353	0.147059	0.176471	0.176471	0.294118	0.323529	0.294118	0.323529
	C3-5	35	0.220588	0.220588	0.308824	0.308824	0.308824	0.0735294	0.161765	0.161765	0.161765	0.102941	0.235294	0.102941	0.0735294	0.279412	0.279412	0.279412	0.338235	0.338235	0.367647	0.382353	0.411765	0.308824	0.323529	0.264706	0.352941	0.294118	0.294118	0.411765	0.426471	0.485294	0.191176	0.191176	0.308824	0.308824	0	0.161765	0.161765	0.191176	0.0735294	0.132353	0.102941	0.132353	0.132353	0.279412	0.308824	0.279412	0.279412
	C3-7	63	0.220588	0.220588	0.308824	0.308824	0.308824	0.0735294	0.161765	0.161765	0.161765	0.102941	0.235294	0.102941	0.0735294	0.279412	0.279412	0.279412	0.338235	0.338235	0.367647	0.382353	0.411765	0.308824	0.323529	0.264706	0.352941	0.294118	0.294118	0.411765	0.426471	0.485294	0.191176	0.191176	0.308824	0.308824	0	0.161765	0.161765	0.191176	0.0735294	0.132353	0.102941	0.132353	0.132353	0.279412	0.308824	0.279412	0.279412
	C4-7	66	0.220588	0.220588	0.308824	0.308824	0.308824	0.0735294	0.161765	0.161765	0.161765	0.102941	0.235294	0.102941	0.0735294	0.279412	0.279412	0.279412	0.338235	0.338235	0.367647	0.382353	0.411765	0.308824	0.323529	0.264706	0.352941	0.294118	0.294118	0.411765	0.426471	0.485294	0.191176	0.191176	0.308824	0.308824	0	0.161765	0.161765	0.191176	0.0735294	0.132353	0.102941	0.132353	0.132353	0.279412	0.308824	0.279412	0.279412
	C3-10	98	0.220588	0.220588	0.308824	0.308824	0.308824	0.0735294	0.161765	0.161765	0.161765	0.102941	0.235294	0.102941	0.0735294	0.279412	0.279412	0.279412	0.338235	0.338235	0.367647	0.382353	0.411765	0.308824	0.323529	0.264706	0.352941	0.294118	0.294118	0.411765	0.426471	0.485294	0.191176	0.191176	0.308824	0.308824	0	0.161765	0.161765	0.191176	0.0735294	0.132353	0.102941	0.132353	0.132353	0.279412	0.308824	0.279412	0.279412
	C5-4	39	0.205882	0.205882	0.294118	0.294118	0.294118	0.0588235	0.147059	0.147059	0.147059	0.0294118	0.205882	0.0294118	0.147059	0.264706	0.264706	0.264706	0.411765	0.411765	0.441176	0.367647	0.397059	0.382353	0.308824	0.25	0.338235	0.279412	0.279412	0.397059	0.411765	0.470588	0.176471	0.176471	0.294118	0.294118	0.0735294	0.147059	0.147059	0.176471	0	0.0588235	0.176471	0.205882	0.205882	0.264706	0.294118	0.264706	0.352941
	C5-5	40	0.264706	0.235294	0.352941	0.352941	0.352941	0.117647	0.205882	0.205882	0.205882	0.0882353	0.205882	0.0882353	0.205882	0.294118	0.294118	0.294118	0.441176	0.441176	0.470588	0.397059	0.426471	0.411765	0.338235	0.279412	0.367647	0.308824	0.308824	0.426471	0.441176	0.5	0.235294	0.235294	0.352941	0.352941	0.132353	0.205882	0.205882	0.235294	0.0588235	0	0.235294	0.264706	0.264706	0.294118	0.323529	0.294118	0.382353
	C5-7	69	0.205882	0.205882	0.294118	0.294118	0.294118	0.0588235	0.147059	0.147059	0.147059	0.0294118	0.205882	0.0294118	0.147059	0.264706	0.264706	0.264706	0.411765	0.411765	0.441176	0.367647	0.397059	0.382353	0.308824	0.25	0.338235	0.279412	0.279412	0.397059	0.411765	0.470588	0.176471	0.176471	0.294118	0.294118	0.0735294	0.147059	0.147059	0.176471	0	0.0588235	0.176471	0.205882	0.205882	0.264706	0.294118	0.264706	0.352941
	C5-8	70	0.205882	0.205882	0.294118	0.294118	0.294118	0.0588235	0.147059	0.147059	0.147059	0.0294118	0.205882	0.0294118	0.147059	0.264706	0.264706	0.264706	0.411765	0.411765	0.441176	0.367647	0.397059	0.382353	0.308824	0.25	0.338235	0.279412	0.279412	0.397059	0.411765	0.470588	0.176471	0.176471	0.294118	0.294118	0.0735294	0.147059	0.147059	0.176471	0	0.0588235	0.176471	0.205882	0.205882	0.264706	0.294118	0.264706	0.352941
	C5-9	71	0.205882	0.205882	0.294118	0.294118	0.294118	0.0588235	0.147059	0.147059	0.147059	0.0294118	0.205882	0.0294118	0.147059	0.264706	0.264706	0.264706	0.411765	0.411765	0.441176	0.367647	0.397059	0.382353	0.308824	0.25	0.338235	0.279412	0.279412	0.397059	0.411765	0.470588	0.176471	0.176471	0.294118	0.294118	0.0735294	0.147059	0.147059	0.176471	0	0.0588235	0.176471	0.205882	0.205882	0.264706	0.294118	0.264706	0.352941
	C5-10	103	0.205882	0.205882	0.294118	0.294118	0.294118	0.0588235	0.147059	0.147059	0.147059	0.0294118	0.205882	0.0294118	0.147059	0.264706	0.264706	0.264706	0.411765	0.411765	0.441176	0.367647	0.397059	0.382353	0.308824	0.25	0.338235	0.279412	0.279412	0.397059	0.411765	0.470588	0.176471	0.176471	0.294118	0.294118	0.0735294	0.147059	0.147059	0.176471	0	0.0588235	0.176471	0.205882	0.205882	0.264706	0.294118	0.264706	0.352941
	C5-11	104	0.205882	0.205882	0.294118	0.294118	0.294118	0.0588235	0.147059	0.147059	0.147059	0.0294118	0.205882	0.0294118	0.147059	0.264706	0.264706	0.264706	0.411765	0.411765	0.441176	0.367647	0.397059	0.382353	0.308824	0.25	0.338235	0.279412	0.279412	0.397059	0.411765	0.470588	0.176471	0.176471	0.294118	0.294118	0.0735294	0.147059	0.147059	0.176471	0	0.0588235	0.176471	0.205882	0.205882	0.264706	0.294118	0.264706	0.352941
	C5-2	11	0.411765	0.382353	0.5	0.5	0.5	0.235294	0.352941	0.352941	0.352941	0.235294	0	0.235294	0.308824	0.441176	0.441176	0.441176	0.544118	0.544118	0.544118	0.544118	0.573529	0.514706	0.485294	0.426471	0.485294	0.455882	0.455882	0.573529	0.588235	0.647059	0.382353	0.382353	0.5	0.5	0.235294	0.352941	0.352941	0.382353	0.205882	0.205882	0.338235	0.367647	0.367647	0.441176	0.470588	0.441176	0.485294
[truncated: 74 more columns]
